# Supplementary material for: Combining QTL-seq and linkage mapping to uncover the genetic basis of single vs. paired spikelets in the advanced populations of two-ranked maize×teosinte
Source: BMC Plant Biol. 2021 Dec 4;21:572. doi: 10.1186/s12870-021-03353-3 (PMC8642974; doi:10.1186/s12870-021-03353-3)
Supplement: Supplementary file 3 — Additional file 3: Table S3. Genotypes and phenotypes of the mapping populations using traditional QTL mapping. [file 12870_2021_3353_MOESM3_ESM.xlsx]

## Sheet: 14JH
Table S3 Genotypes and phenotypes of the mapping populations using traditional QTL mapping.
1. Genotypes and phenotypes of the BC3F2 population in the 14JH environment. 0 represent MT1 alleles, 1 represent heterozygous genotypes, 2 represent SICAU1212 alleles, and -1 represent missing.
Genotypes
Markers	Chromosome	14bn1	14bn2	14bn3	14bn4	14bn5	14bn6	14bn7	14bn8	14bn9	14bn10	14bn11	14bn12	14bn13	14bn14	14bn15	14bn16	14bn17	14bn18	14bn19	14bn20	14bn21	14bn22	14bn23	14bn24	14bn25	14bn26	14bn27	14bn28	14bn29	14bn30	14bn31	14bn32	14bn33	14bn34	14bn35	14bn36	14bn37	14bn38	14bn39	14bn40	14bn41	14bn42	14bn43	14bn44	14bn45	14bn46	14bn47	14bn48
PM1	1	0	1	0	1	1	1	0	1	2	0	1	1	1	1	1	2	0	1	2	0	2	1	1	1	1	0	1	1	0	2	1	2	0	1	0	0	1	0	2	1	1	0	0	1	1	2	0	2
PM2	1	2	0	1	0	1	2	0	2	-1	1	1	1	2	1	1	2	0	0	1	1	0	2	2	2	1	1	2	2	0	2	1	2	1	1	0	1	1	0	2	0	1	0	1	1	2	2	1	2
PM3	1	2	0	1	0	1	2	0	2	-1	1	1	1	2	1	1	2	1	0	1	1	0	2	2	2	1	1	2	2	0	2	1	2	1	1	1	1	1	0	2	0	1	0	1	1	2	2	1	2
PM4	1	2	0	1	0	1	2	0	2	-1	1	1	1	2	1	1	2	0	0	1	1	0	2	2	2	1	1	2	2	0	2	1	2	1	1	0	1	1	0	2	0	1	0	1	1	2	2	1	2
PM5	1	1	1	1	1	1	2	0	2	1	1	1	1	1	1	1	2	0	0	0	1	1	1	2	1	1	1	2	2	0	2	1	2	0	1	0	1	1	0	2	1	1	0	1	1	2	2	0	2
PM6	3	0	1	1	1	0	1	0	2	2	1	2	2	1	0	2	1	1	2	1	2	1	1	1	1	0	1	1	0	1	2	2	0	0	1	1	2	1	0	2	2	0	1	0	2	1	1	0	1
PM7	3	0	1	1	1	0	1	0	2	2	1	2	2	1	0	2	0	1	2	1	2	1	1	1	1	0	1	0	0	1	2	2	1	1	1	1	2	1	0	2	2	0	1	0	2	1	1	0	1
PM8	3	1	1	1	1	0	1	0	2	2	1	2	2	1	0	2	0	1	2	1	2	1	1	1	1	0	1	0	0	1	2	2	1	1	1	1	2	1	0	2	2	0	1	0	2	1	1	1	1
PM9	3	1	1	1	1	0	1	0	2	-1	1	2	2	1	0	2	0	1	2	1	2	1	1	1	1	0	1	0	0	1	2	2	1	1	1	1	2	-1	0	2	2	0	1	0	2	1	1	-1	1
PM10	3	1	1	1	1	0	1	0	2	2	1	2	2	1	0	2	0	1	2	1	2	1	1	1	1	0	1	0	0	1	2	2	1	1	1	1	2	1	0	2	2	0	1	0	2	1	1	1	1
PM11	3	1	1	1	1	0	0	0	2	2	1	1	2	1	0	2	0	2	1	1	2	1	0	1	1	0	1	0	0	2	2	0	1	1	1	1	2	2	0	2	2	0	2	1	2	2	1	1	2
PM12	3	1	1	1	1	0	0	0	2	2	1	1	2	1	0	2	0	2	1	1	2	1	0	1	1	0	1	0	0	2	2	0	1	1	1	1	1	2	0	2	2	0	2	1	2	2	1	1	2
PM13	3	1	1	1	1	0	0	0	2	2	1	1	2	1	0	2	0	2	1	1	2	1	0	1	1	0	1	0	0	2	2	0	1	1	1	1	2	2	0	2	2	0	2	1	2	2	1	1	2
PM14	3	1	2	2	2	2	0	2	2	2	1	2	2	1	0	2	2	2	1	1	2	1	0	2	1	2	2	0	2	2	2	2	2	1	2	1	2	2	0	2	2	2	2	2	2	2	2	2	2
PM15	3	1	2	2	2	2	0	2	2	2	1	2	2	1	0	2	2	2	1	1	2	1	0	2	1	2	2	0	2	2	2	2	2	1	2	1	2	2	0	2	2	2	2	2	2	2	2	2	2
PM16	3	1	2	2	2	2	0	2	2	2	2	2	2	1	1	2	2	2	1	1	1	1	0	2	1	2	2	1	2	1	1	2	2	1	2	1	1	1	0	1	2	2	1	2	2	2	2	2	1
PM17	6	1	1	2	1	1	1	0	2	-1	1	1	2	1	0	0	1	1	1	1	1	1	1	1	1	0	0	1	2	2	2	1	1	-1	2	1	1	0	0	2	1	1	1	1	2	2	2	0	-1
PM18	6	0	1	2	1	1	1	0	2	2	1	0	1	1	0	0	0	0	1	1	0	2	1	1	0	-1	1	-1	-1	2	2	1	1	2	1	0	1	0	0	-1	1	1	1	1	2	2	2	-1	2
PM19	6	2	1	2	1	1	1	0	2	2	1	0	1	-1	1	0	1	0	1	1	0	2	1	1	0	0	1	1	2	2	2	1	1	2	-1	-1	-1	0	0	2	1	1	1	-1	2	2	-1	0	2
PM20	6	0	1	2	1	0	1	0	2	-1	1	0	1	1	1	0	1	0	1	1	0	2	1	0	0	0	1	1	2	2	2	1	1	2	1	0	1	0	0	2	1	1	0	2	2	2	2	0	2
PM21	8	1	0	1	2	1	2	2	1	1	1	1	2	2	1	1	1	2	0	2	1	2	1	1	1	1	1	1	1	2	0	2	2	1	2	1	1	2	2	2	2	2	2	2	2	2	2	2	2
PM22	8	1	0	1	2	1	2	2	2	-1	2	1	1	2	1	1	1	2	0	2	1	2	1	1	0	1	1	1	1	2	0	2	2	1	2	1	-1	2	2	2	1	2	2	2	1	2	1	2	2
PM23	8	1	0	1	2	1	0	2	2	1	2	0	1	2	0	1	1	2	0	2	2	2	1	1	0	1	1	1	1	2	1	2	1	1	2	1	1	2	2	2	1	2	2	2	2	2	0	2	2
PM24	8	1	0	1	2	1	0	2	2	1	2	0	1	2	0	-1	1	2	0	2	2	2	1	-1	0	-1	1	1	1	2	1	2	1	1	2	1	-1	2	2	2	1	2	2	2	-1	2	0	2	2
PM25	8	1	1	0	2	1	0	2	2	2	2	2	1	1	0	0	1	1	0	1	1	2	0	0	0	1	2	0	1	-1	2	2	1	1	1	1	1	2	2	2	1	2	2	2	2	2	0	1	2
Phenotypes
Trait	14bn1	14bn2	14bn3	14bn4	14bn5	14bn6	14bn7	14bn8	14bn9	14bn10	14bn11	14bn12	14bn13	14bn14	14bn15	14bn16	14bn17	14bn18	14bn19	14bn20	14bn21	14bn22	14bn23	14bn24	14bn25	14bn26	14bn27	14bn28	14bn29	14bn30	14bn31	14bn32	14bn33	14bn34	14bn35	14bn36	14bn37	14bn38	14bn39	14bn40	14bn41	14bn42	14bn43	14bn44	14bn45	14bn46	14bn47	14bn48	14bn49
PEDS	0.90178	0	0	0	0.761268	0	0.746901	0	0	0	0	0	0	0.605707	0	0.381571	0	0	0	0	0	0	0	0	0.749512	0	0.812605	0	0	0	0	0	0	0	0	0	0	0.793701	0	0	0.333333	0	0.858771	0	0	0	0	0	0
[truncated: 232 more columns]

## Sheet: 18WJ
Table S3 Genotypes and phenotypes of the mapping populations using traditional QTL mapping.
2. Genotypes and phenotypes of the BC3F2 population in the 18WJ environment. 0 represent MT1 alleles, 1 represent heterozygous genotypes, 2 represent SICAU1212 alleles, and -1 represent missing.
Genotypes
Markers	Chromosome	18wj1	18wj2	18wj3	18wj4	18wj5	18wj6	18wj7	18wj8	18wj9	18wj10	18wj11	18wj12	18wj13	18wj14	18wj15	18wj16	18wj17	18wj18	18wj19	18wj20	18wj21	18wj22	18wj23	18wj24	18wj25	18wj26	18wj27	18wj28	18wj29	18wj30	18wj31	18wj32	18wj33	18wj34	18wj35	18wj36	18wj37	18wj38	18wj39	18wj40	18wj41	18wj42	18wj43	18wj44	18wj45	18wj46	18wj47	18wj48
PM26	1	-1	2	0	0	1	0	-1	2	2	1	2	2	1	1	1	0	1	2	1	1	-1	2	1	2	0	2	0	-1	1	1	1	0	1	1	2	0	0	1	1	1	2	-1	1	1	-1	0	1	2
PM4	1	-1	1	1	0	2	0	2	2	1	2	1	1	2	1	0	0	-1	0	0	1	1	1	2	2	1	1	1	2	1	1	2	2	-1	1	1	0	1	1	2	1	2	0	0	1	1	1	1	2
PM27	1	1	1	1	0	2	0	2	2	0	2	2	0	2	1	0	0	1	0	0	1	1	1	2	1	2	1	1	1	0	1	1	1	1	1	1	0	1	1	2	1	2	0	0	0	1	1	2	0
PM28	1	2	1	1	0	2	0	2	2	0	2	2	0	2	1	0	0	1	2	-1	1	1	-1	2	1	2	1	2	0	0	1	-1	-1	-1	0	0	-1	1	1	1	2	2	0	0	0	1	1	2	0
PM29	3	-1	1	0	0	0	0	1	0	0	0	0	1	0	1	0	0	1	0	0	1	0	1	1	1	1	1	0	1	0	0	0	0	1	1	0	0	-1	0	1	0	0	1	1	1	1	1	1	1
PM7	3	0	1	0	0	0	1	1	0	0	0	0	0	0	1	0	0	1	0	0	1	0	1	1	1	0	0	0	1	0	1	0	0	1	1	1	0	1	0	1	0	0	0	0	0	0	1	1	1
PM10	3	1	1	0	0	0	1	1	0	0	0	0	0	0	1	0	0	1	0	0	1	0	1	1	1	0	0	0	-1	0	1	0	0	1	1	1	0	1	0	1	0	0	0	0	1	0	0	1	1
PM11	3	1	1	0	2	0	2	1	0	0	0	0	0	0	0	0	0	1	0	1	1	0	1	1	-1	0	0	1	1	0	1	0	0	0	0	1	0	-1	0	0	2	0	0	0	1	0	0	1	1
PM12	3	1	1	0	2	1	2	1	0	0	0	0	0	0	0	0	0	1	0	1	1	0	1	1	1	0	0	1	1	0	1	0	0	0	0	1	0	2	0	0	2	0	1	1	1	0	0	1	1
PM13	3	1	1	1	2	1	2	1	0	0	0	0	0	0	0	0	0	1	1	1	1	2	1	1	1	0	0	1	1	0	1	0	0	0	0	2	0	2	0	0	2	0	1	1	1	-1	0	1	1
PM14	3	1	1	1	2	-1	2	1	0	0	1	0	0	0	0	0	0	1	1	1	0	0	1	1	1	0	1	1	1	0	1	0	0	0	0	2	0	2	0	0	2	0	1	1	1	0	0	1	1
PM15	3	1	1	1	2	1	2	1	0	0	1	0	0	0	0	0	0	1	2	1	0	0	1	1	1	0	1	2	1	0	1	0	0	0	0	2	0	2	0	0	0	2	1	1	1	0	0	1	1
PM16	3	-1	0	1	2	1	2	1	0	0	1	0	0	-1	0	0	0	0	2	-1	-1	0	1	1	1	-1	1	2	1	0	1	1	1	1	1	2	0	-1	0	0	1	0	1	1	1	0	0	1	2
PM17	6	0	0	1	1	2	1	1	2	0	2	2	0	0	0	1	0	1	0	1	0	1	0	1	0	1	1	2	0	2	0	0	1	0	0	1	1	1	1	0	2	1	1	1	2	1	1	2	0
PM18	6	1	1	2	1	2	0	2	2	1	2	2	0	0	0	1	0	1	0	1	0	1	0	0	0	1	1	2	0	1	0	0	1	0	0	1	1	1	1	0	1	1	2	2	2	1	2	2	0
PM19	6	1	1	2	1	-1	2	2	2	1	1	2	0	0	1	-1	0	1	0	1	0	1	0	0	0	1	1	2	0	-1	0	0	-1	1	1	-1	1	1	1	0	0	1	2	2	2	1	1	2	0
PM20	6	1	1	2	1	1	2	2	2	1	1	2	0	1	0	1	0	1	0	1	0	1	1	0	0	1	1	1	0	1	0	0	1	2	2	1	1	1	1	0	0	1	1	1	2	1	1	1	0
PM21	8	1	2	2	2	1	2	2	1	1	1	0	1	1	1	1	2	2	2	2	1	1	2	2	2	1	1	2	1	2	2	2	2	1	1	1	2	2	1	2	2	1	2	2	2	2	2	2	2
PM22	8	1	2	2	2	1	2	2	1	1	0	1	1	1	1	1	2	2	2	2	1	1	2	2	2	1	1	2	1	2	2	2	2	1	1	2	2	2	1	2	2	1	2	2	2	2	2	2	1
PM23	8	1	2	2	2	1	2	2	1	1	0	1	1	1	1	1	2	2	2	2	1	1	2	2	2	2	1	2	1	0	2	2	2	1	1	2	2	1	0	2	1	1	2	2	2	2	2	2	1
PM24	8	-1	2	2	2	1	2	2	-1	1	0	1	1	0	1	1	1	2	2	2	1	1	2	2	2	2	1	2	2	0	2	2	2	1	1	2	2	-1	0	2	-1	-1	2	2	2	2	2	2	1
PM25	8	1	2	2	2	1	2	2	1	1	0	1	1	1	1	1	2	2	2	2	2	1	2	2	2	2	2	2	1	0	2	2	2	1	1	2	2	1	1	2	1	2	2	2	2	2	2	2	1
Phenotypes
Trait	18wj1	18wj2	18wj3	18wj4	18wj5	18wj6	18wj7	18wj8	18wj9	18wj10	18wj11	18wj12	18wj13	18wj14	18wj15	18wj16	18wj17	18wj18	18wj19	18wj20	18wj21	18wj22	18wj23	18wj24	18wj25	18wj26	18wj27	18wj28	18wj29	18wj30	18wj31	18wj32	18wj33	18wj34	18wj35	18wj36	18wj37	18wj38	18wj39	18wj40	18wj41	18wj42	18wj43	18wj44	18wj45	18wj46	18wj47	18wj48	18wj49
PEDS	0.83345	0.648499	0.895762	0.584804	0.637644	0.605707	0.43679	0.711379	0.854988	0.665029	0.68399	0.736806	0.48075	0.655185	0.658634	0.617358	0.43679	1	0.984613	0.682692	0.839151	0.771011	0.45428	0.655185	0.817058	0.5	0.648499	0.531329	0.535832	0.654213	0.550321	0.663176	0.763143	0.866239	0.522758	0.867204	0.550321	0.822071	0.793701	0.550321	0.793701	0.941036	1	0.584804	0.941036	0.982139	0.572357	0.535832	0.748504
[truncated: 285 more columns]

## Sheet: 15WJ
Table S3 Genotypes and phenotypes of the mapping populations using traditional QTL mapping.
3. Genotypes and phenotypes of the BC4F2 population in the 15WJ environment. 0 represent MT1 alleles, 1 represent heterozygous genotypes, 2 represent SICAU1212 alleles, and -1 represent missing.
Genotypes
Markers	Chromosome	15wj1	15wj2	15wj3	15wj4	15wj5	15wj6	15wj7	15wj8	15wj9	15wj10	15wj11	15wj12	15wj13	15wj14	15wj15	15wj16	15wj17	15wj18	15wj19	15wj20	15wj21	15wj22	15wj23	15wj24	15wj25	15wj26	15wj27	15wj28	15wj29	15wj30	15wj31	15wj32	15wj33	15wj34	15wj35	15wj36	15wj37	15wj38	15wj39	15wj40	15wj41	15wj42	15wj43	15wj44	15wj45	15wj46	15wj47	15wj48
PM1	1	2	2	2	2	1	2	1	2	1	1	0	2	2	1	2	0	0	2	1	2	-1	2	2	2	2	2	2	2	-1	1	1	1	2	2	-1	0	1	2	0	1	2	2	2	1	2	0	2	1
PM3	1	2	2	1	1	1	2	1	0	1	1	1	2	2	2	2	2	1	2	2	2	2	2	2	2	1	2	1	1	2	2	2	0	1	2	2	1	2	2	2	1	2	2	2	2	2	1	2	1
PM4	1	2	2	1	1	1	2	1	0	1	1	-1	2	2	2	2	2	1	2	2	2	2	2	2	2	1	2	1	1	2	2	2	0	1	2	2	1	2	2	2	1	2	2	2	2	2	1	2	-1
PM27	1	2	2	0	2	-1	1	0	2	1	1	1	2	2	2	1	2	2	2	1	0	2	-1	2	2	1	1	1	1	2	1	2	1	0	2	1	1	2	2	2	1	2	1	1	0	1	1	2	1
PM7	3	0	0	0	0	0	0	0	0	0	0	-1	0	2	0	0	0	0	0	1	0	2	0	1	0	1	0	0	0	0	0	0	0	0	2	1	1	0	0	0	1	2	0	0	0	0	0	1	0
PM30	3	0	0	0	0	0	0	0	0	0	0	0	0	2	0	0	0	0	0	1	0	2	0	-1	0	0	0	0	0	0	0	0	0	0	0	1	1	0	0	0	1	0	0	0	0	0	0	1	0
PM10	3	0	0	0	0	0	0	0	0	0	0	0	0	2	0	1	0	0	0	1	0	2	0	-1	0	0	0	0	0	0	0	0	0	0	0	1	1	0	0	0	1	0	0	0	0	0	0	1	0
PM15	3	1	0	1	0	2	0	2	2	2	0	0	0	1	0	0	2	2	0	0	1	2	0	2	1	0	0	0	0	0	0	2	0	1	2	1	0	1	1	2	2	2	2	0	2	0	1	1	0
PM32	3	1	2	1	0	0	-1	0	1	1	0	0	2	1	0	2	0	1	0	-1	1	2	2	1	0	0	2	0	0	2	0	1	0	1	2	2	0	1	-1	1	0	2	0	0	1	2	2	2	2
PM16	3	1	2	1	0	2	2	2	2	2	0	0	2	1	0	2	0	2	1	0	1	2	2	2	2	0	2	0	0	2	1	2	0	1	2	2	0	1	0	1	2	2	0	0	2	0	2	2	1
PM17	6	1	1	0	1	1	0	1	2	1	0	1	0	2	1	1	1	1	2	1	0	0	2	2	1	1	1	2	1	0	1	0	1	0	1	0	1	0	2	1	1	1	2	0	1	2	1	1	2
PM18	6	2	1	1	1	2	2	2	2	2	0	1	1	2	1	1	2	2	2	-1	0	0	2	-1	2	2	1	2	1	0	1	2	1	1	1	0	1	1	0	2	2	-1	2	0	1	2	1	2	2
PM19	6	2	2	2	2	2	2	2	2	2	0	2	2	2	2	2	2	2	2	2	0	0	2	2	2	2	2	2	2	0	2	2	2	2	2	0	2	2	0	2	2	1	2	0	1	2	1	2	2
PM20	6	2	2	0	1	2	2	2	2	2	1	1	2	2	1	2	2	2	2	1	1	1	2	2	2	1	1	2	2	0	2	2	1	2	1	0	1	0	2	2	2	2	2	0	1	2	2	2	2
PM21	8	2	2	2	2	1	2	1	1	1	1	1	2	2	0	2	2	0	2	2	0	2	2	2	1	2	2	2	2	2	1	1	2	2	2	2	1	1	1	2	2	2	1	1	1	0	0	2	2
PM22	8	2	2	1	2	1	2	1	1	1	1	2	2	2	0	2	2	0	2	2	0	2	2	2	1	2	2	2	2	2	1	1	2	1	2	2	1	1	1	2	2	2	1	1	1	2	1	2	2
PM23	8	2	1	1	2	1	0	1	0	1	1	2	2	2	0	1	2	0	2	2	0	2	1	2	1	2	1	2	2	1	1	1	2	1	1	2	1	1	1	2	2	1	1	0	1	1	1	1	2
PM25	8	2	2	1	2	1	2	-1	1	1	1	2	2	2	0	2	2	0	2	2	1	2	2	2	1	1	-1	2	2	2	1	1	2	1	2	2	2	1	1	2	2	2	1	0	2	1	1	2	2
Phenotypes
Trait	15wj1	15wj2	15wj3	15wj4	15wj5	15wj6	15wj7	15wj8	15wj9	15wj10	15wj11	15wj12	15wj13	15wj14	15wj15	15wj16	15wj17	15wj18	15wj19	15wj20	15wj21	15wj22	15wj23	15wj24	15wj25	15wj26	15wj27	15wj28	15wj29	15wj30	15wj31	15wj32	15wj33	15wj34	15wj35	15wj36	15wj37	15wj38	15wj39	15wj40	15wj41	15wj42	15wj43	15wj44	15wj45	15wj46	15wj47	15wj48	15wj49
PEDS	0.988763	0.987499	0.985914	0.984613	0.9756	0.968729	0.967189	0.9615	0.958284	0.945837	0.944326	0.943055	0.941036	0.941036	0.9383	0.935298	0.931987	0.925083	0.922759	0.921541	0.919641	0.917132	0.916896	0.91446	0.912028	0.905964	0.90415	0.899289	0.899289	0.886062	0.87358	0.87358	0.854988	0.853719	0.850581	0.849436	0.843433	0.837884	0.836919	0.822071	0.820626	0.807388	0.806104	0.793701	0.793701	0.782027	0.773598	0.768881	0.76059
[truncated: 603 more columns]
